# Supplementary material for: Post-Cessation Weight Gain Across Smoking Cessation Therapies: A Review of Secondary Analyses from the ZESCA, EVITA, and E3 Trials
Source: Int J Environ Res Public Health. 2025 Dec 4;22(12):1819. doi: 10.3390/ijerph22121819 (PMC12732817; doi:10.3390/ijerph22121819)
Supplement: Supplementary file 1 [file ijerph-22-01819-s001.zip]

Archive with 1 entries (1 files):
- ijerph-3931681-supplementary.pdf
